# Supplementary material for: A meta-analysis of idiopathic granulomatous mastitis treatments for remission and recurrence prevention
Source: Front Med (Lausanne). 2024 May 30;11:1346790. doi: 10.3389/fmed.2024.1346790 (PMC11170159; doi:10.3389/fmed.2024.1346790)
Supplement: Supplementary file 2 [file Presentation_1.ZIP]

Archive with 58 entries (58 files):
- Supplementary Figure 1a.jpg
- __MACOSX/._Supplementary Figure 1a.jpg
- Supplementary Figure 1b.jpg
- __MACOSX/._Supplementary Figure 1b.jpg
- Supplementary Figure 2a.jpg
- __MACOSX/._Supplementary Figure 2a.jpg
- Supplementary Figure 2b.jpg
- __MACOSX/._Supplementary Figure 2b.jpg
- Supplementary Figure 3a.jpg
- __MACOSX/._Supplementary Figure 3a.jpg
- Supplementary Figure 3b.jpg
- __MACOSX/._Supplementary Figure 3b.jpg
- Supplementary Figure 3c.jpg
- __MACOSX/._Supplementary Figure 3c.jpg
- Supplementary Figure 3d.jpg
- __MACOSX/._Supplementary Figure 3d.jpg
- Supplementary Figure 3e.jpg
- __MACOSX/._Supplementary Figure 3e.jpg
- Supplementary Figure 3f.jpg
- __MACOSX/._Supplementary Figure 3f.jpg
- Supplementary Figure 4a.jpg
- __MACOSX/._Supplementary Figure 4a.jpg
- Supplementary Figure 4b.jpg
- __MACOSX/._Supplementary Figure 4b.jpg
- Supplementary Figure 5a.jpg
- __MACOSX/._Supplementary Figure 5a.jpg
- Supplementary Figure 5b.jpg
- __MACOSX/._Supplementary Figure 5b.jpg
- Supplementary Figure 5c.jpg
- __MACOSX/._Supplementary Figure 5c.jpg
- Supplementary Figure 5d.jpg
- __MACOSX/._Supplementary Figure 5d.jpg
- Supplementary Figure 5e.jpg
- __MACOSX/._Supplementary Figure 5e.jpg
- Supplementary Figure 5f.jpg
- __MACOSX/._Supplementary Figure 5f.jpg
- Supplementary Figure 5g.jpg
- __MACOSX/._Supplementary Figure 5g.jpg
- Supplementary Figure 5h.jpg
- __MACOSX/._Supplementary Figure 5h.jpg
- Supplementary Figure 6a.jpg
- __MACOSX/._Supplementary Figure 6a.jpg
- Supplementary Figure 6b.jpg
- __MACOSX/._Supplementary Figure 6b.jpg
- Supplementary Figure 6c.jpg
- __MACOSX/._Supplementary Figure 6c.jpg
- Supplementary Figure 6d.jpg
- __MACOSX/._Supplementary Figure 6d.jpg
- Supplementary Figure 6e.jpg
- __MACOSX/._Supplementary Figure 6e.jpg
- Supplementary Figure 6f.jpg
- __MACOSX/._Supplementary Figure 6f.jpg
- Supplementary Figure 6g.jpg
- __MACOSX/._Supplementary Figure 6g.jpg
- Supplementary Figure 6h.jpg
- __MACOSX/._Supplementary Figure 6h.jpg
- Supplementary Figure 7.jpg
- __MACOSX/._Supplementary Figure 7.jpg
